# Supplementary material for: Alternative Excipients for Protein Stabilization in Protein Therapeutics: Overcoming the Limitations of Polysorbates
Source: Pharmaceutics. 2022 Nov 23;14(12):2575. doi: 10.3390/pharmaceutics14122575 (PMC9781097; doi:10.3390/pharmaceutics14122575)
Supplement: Supplementary file 1 [file pharmaceutics-14-02575-s001.zip]

Archive with 1 entries (1 files):
- pharmaceutics-2010958-Supplementary.pdf
